# Supplementary material for: Proteomics uncovers molecular features for relapse risk stratification in patients with diffuse large B-cell lymphoma
Source: Blood Cancer J. 2023 Oct 26;13(1):161. doi: 10.1038/s41408-023-00931-6 (PMC10603067; doi:10.1038/s41408-023-00931-6)
Supplement: Supplementary file 4 — Supplement Tables S5, S6, S8, S9, S12 [file 41408_2023_931_MOESM4_ESM.xlsx]

## Sheet: Table S5
Tabel S5: IPA Disease and Function Analysis for tumor tissue. 2,026 proteins identified in at least 70% of samples in each response group in all 64 tumor tissue samples along with expression data were submitted to IPA.
© 2000-2022 QIAGEN. All rights reserved.
Categories	Diseases or Functions Annotation	p-value	Predicted Activation State	Activation z-score	Molecules	# Molecules
Cancer,Cell Death and Survival,Organismal Injury and Abnormalities,Tumor Morphology	Cell death of tumor cells	9,27E-03	Decreased	-4,200	ANXA1,CDK2,FAU,MCM2,PSMB5,RAC1,RAN,RBM8A,RPL11,RPL13A,RPL19,RPL27,RPL27A,RPL35A,RPL38,RPLP0,RPS12,RPS13,RPS14,RPS16,RPS17,RPS18,RPS3,SF3B1,SNRPD3,UBE2I	26
Cancer,Cell Death and Survival,Organismal Injury and Abnormalities,Tumor Morphology	Cell death of cancer cells	4,64E-03	Decreased	-4,082	ANXA1,FAU,MCM2,PSMB5,RAC1,RAN,RBM8A,RPL11,RPL13A,RPL19,RPL27,RPL27A,RPL35A,RPL38,RPLP0,RPS12,RPS13,RPS14,RPS16,RPS17,RPS18,RPS3,SF3B1,SNRPD3,UBE2I	25
Cancer,Cell Death and Survival,Organismal Injury and Abnormalities,Tumor Morphology	Cell death of osteosarcoma cells	2,94E-05	Decreased	-3,838	FAU,PSMB5,RAN,RBM8A,RPL11,RPL13A,RPL19,RPL27,RPL27A,RPL35A,RPL38,RPLP0,RPS12,RPS13,RPS14,RPS16,RPS17,RPS18,RPS3,SF3B1,SNRPD3,UBE2I	22
Organismal Injury and Abnormalities,Reproductive System Disease	Azoospermia	4,53E-02	Decreased	-2,000	CDK2,PAFAH1B3,RANBP1,SAFB	4
Organismal Injury and Abnormalities,Reproductive System Disease	Sperm disorder	2,50E-03		-1,492	CDK2,DNAJA1,EHD4,PAFAH1B3,RANBP1,SAFB,SLIRP,VDAC3,YBX3	9
Cellular Assembly and Organization,Cellular Function and Maintenance	Organization of actin filaments	3,87E-03		-1,342	ARF6,ARHGAP17,FLNA,FN1,MSN,PLEC,PLS3,RAC1,SERPINC1	9
Cellular Assembly and Organization,Cellular Function and Maintenance	Organization of filaments	2,68E-02		-1,342	ARF6,ARHGAP17,FLNA,FN1,GAPDH,MSN,PLEC,PLS3,RAC1,RRBP1,SERPINC1	11
Organismal Injury and Abnormalities,Reproductive System Disease	Azoospermia or oligozoospermia	1,02E-02		-1,134	CDK2,DNAJA1,EHD4,PAFAH1B3,RANBP1,SAFB,YBX3	7
Cellular Assembly and Organization,Cellular Compromise	Retraction of cellular protrusions	3,58E-02		-1,114	FN1,MSN,MYH9,RAC1	4
Cardiovascular System Development and Function,Cell Morphology,Cellular Development,Organismal Development,Tissue Development	Branching of endothelial cells	3,58E-02		-1,000	ANXA1,CDK2,FN1,GLUL	4
Protein Synthesis	Translation of protein	9,98E-12		-0,996	CHCHD1,EIF2S1,EIF3J,EIF3K,FN1,GADD45GIP1,GAPDH,MRPL12,MRPL14,MRPL17,MRPL18,MRPL19,MRPL20,MRPL49,MRPL53,MRPS16,MRPS21,MRPS23,MRPS28,MRPS34,RPL11,RPL12,RPL13A,RPL18,RPL18A,RPL19,RPL22,RPL27,RPL27A,RPL35A,RPL36,RPL38,RPLP0,RPS12,RPS13,RPS14,RPS16,RPS17,RPS18,RPS20,RPS25,RPS3,RPS4X,RPS8,RPS9,RPSA,RRBP1	47
Protein Synthesis	Expression of protein	2,10E-10		-0,631	ANXA1,CHCHD1,EIF2S1,EIF3J,EIF3K,FN1,GADD45GIP1,GAPDH,MRPL12,MRPL14,MRPL17,MRPL18,MRPL19,MRPL20,MRPL49,MRPL53,MRPS16,MRPS21,MRPS23,MRPS28,MRPS34,RPL11,RPL12,RPL13A,RPL18,RPL18A,RPL19,RPL22,RPL27,RPL27A,RPL35A,RPL36,RPL38,RPLP0,RPS12,RPS13,RPS14,RPS16,RPS17,RPS18,RPS20,RPS25,RPS3,RPS4X,RPS8,RPS9,RPSA,RRBP1	48
Cellular Movement,Nervous System Development and Function	Migration of neurons	6,26E-03		-0,544	ARF6,CRKL,FLNA,FN1,MYH9,PEX11B,RAC1,STMN1	8
Cellular Response to Therapeutics	Sensitivity of carcinoma cell lines	2,73E-02		-0,440	GAPDH,ILF2,MYH9,PPP1CB,RAN	5
Protein Synthesis	Metabolism of protein	1,64E-05		-0,410	AHSG,ALOX5,ANXA1,BAG2,CCAR2,CDKN2AIP,CHCHD1,DAD1,DERL1,EIF2S1,EIF3J,EIF3K,ERP44,FLNA,FN1,GADD45GIP1,GAPDH,HEXB,HYPK,MRPL12,MRPL14,MRPL17,MRPL18,MRPL19,MRPL20,MRPL49,MRPL53,MRPS16,MRPS21,MRPS23,MRPS28,MRPS34,MYH9,NIBAN1,PPP1R11,PSMB5,PSMD2,RPL11,RPL12,RPL13A,RPL18,RPL18A,RPL19,RPL22,RPL27,RPL27A,RPL35A,RPL36,RPL38,RPLP0,RPS12,RPS13,RPS14,RPS16,RPS17,RPS18,RPS20,RPS25,RPS3,RPS4X,RPS8,RPS9,RPSA,RRBP…	67
Protein Synthesis	Synthesis of protein	7,38E-08		-0,383	ANXA1,CHCHD1,EIF2S1,EIF3J,EIF3K,FN1,GADD45GIP1,GAPDH,MRPL12,MRPL14,MRPL17,MRPL18,MRPL19,MRPL20,MRPL49,MRPL53,MRPS16,MRPS21,MRPS23,MRPS28,MRPS34,NIBAN1,RPL11,RPL12,RPL13A,RPL18,RPL18A,RPL19,RPL22,RPL27,RPL27A,RPL35A,RPL36,RPL38,RPLP0,RPS12,RPS13,RPS14,RPS16,RPS17,RPS18,RPS20,RPS25,RPS3,RPS4X,RPS8,RPS9,RPSA,RRBP1	49
Cell Morphology,Cellular Assembly and Organization,Cellular Function and Maintenance	Reorganization of cytoskeleton	8,52E-03		-0,252	ANXA1,ARF6,CRKL,FLNA,FN1,MSN,MYH9,PLEC,PLS3,RAC1,SERPINC1	11
Cellular Movement	Migration of brain cells	1,29E-02		-0,156	ARF6,FLNA,FN1,MYH9,RAC1	5
Endocrine System Disorders,Organismal Injury and Abnormalities,Reproductive System Disease	Degeneration of seminiferous tubule	6,56E-03		0,000	DNAJA1,HEXB,SAFB,YBX3	4
Cellular Movement,Hair and Skin Development and Function	Migration of keratinocytes	1,69E-02		0,000	AHSG,ARF6,FN1,PLEC,RAC1	5
Cellular Movement	Migration of cerebral cortex cells	1,01E-02		0,152	ARF6,FLNA,FN1,RAC1	4
Cancer,Cellular Response to Therapeutics,Organismal Injury and Abnormalities	Chemotherapy resistance of tumor cell lines	2,48E-02		0,186	DCK,EXOSC2,ILF2,MOB1A,RPL11,UBE2M	6
Lipid Metabolism,Small Molecule Biochemistry	Synthesis of leukotriene	2,17E-02		0,186	ALOX5,ANXA1,FN1,IL16,RAC1	5
Cell Morphology,Cellular Assembly and Organization,Cellular Function and Maintenance	Reorganization of actin cytoskeleton	5,78E-03		0,254	ANXA1,ARF6,FLNA,FN1,MYH9,PLEC,PLS3,RAC1,SERPINC1	9
Cell Cycle	G1/S phase transition	1,77E-02		0,391	BCAT1,CDK2,FN1,IL16,MCM2,MCM6,POLE3,RABL6,RAC1,RPL11	10
Cellular Response to Therapeutics	Drug resistance of cells	3,51E-02		0,522	DCK,EXOSC2,ILF2,MOB1A,RPL11,STMN1,UBE2M	7
Carbohydrate Metabolism	Glycolysis of cells	3,99E-02		0,600	ANXA1,ARL2,BCAT1,BCL2L13,FBP1,GAPDH,LDHA,NUP43,SEH1L	9
Cell-mediated Immune Response,Cellular Movement,Hematological System Development and Function,Immune Cell Trafficking,Inflammatory Response,Lymphoid Tissue Structure and Development	Chemotaxis of T lymphocytes	4,54E-03		0,630	FN1,IL16,PLEC,RAC1,STK4,UBE2I	6
Cellular Assembly and Organization,Cellular Function and Maintenance,Tissue Development	Formation of microtubules	1,66E-02		0,769	ARL2,DPYSL3,RAC1,RPS3,SERPINF1,STMN1	6
Cellular Assembly and Organization,Cellular Function and Maintenance,Tissue Development	Polymerization of microtubules	2,76E-02		0,902	ARL2,RAC1,RPS3,STMN1	4
Cell Cycle,DNA Replication, Recombination, and Repair	Homologous recombination of cells	4,86E-02		1,633	LSM2,LSM4,RPS9,SF3B1,SNRPD2,TIMM13	6
Cell Cycle,DNA Replication, Recombination, and Repair	Homologous recombination	3,51E-02		1,890	CDK2,LSM2,LSM4,RPS9,SF3B1,SNRPD2,TIMM13	7
RNA Damage and Repair	Nonsense-mediated mRNA decay	3,45E-10			RBM8A,RPL11,RPL12,RPL13A,RPL18,RPL18A,RPL19,RPL22,RPL27,RPL27A,RPL35A,RPL36,RPL38,RPLP0,RPS13,RPS14,RPS16,RPS17,RPS18,RPS20,RPS25,RPS3,RPS4X,RPS8,RPS9,RPSA	26
Protein Synthesis	Termination of translation of protein	1,03E-08			CHCHD1,GADD45GIP1,MRPL12,MRPL14,MRPL17,MRPL18,MRPL19,MRPL20,MRPL49,MRPL53,MRPS16,MRPS21,MRPS23,MRPS28,MRPS34	15
Protein Synthesis	Initiation of translation of protein	2,71E-08			EIF2S1,EIF3J,EIF3K,RPL11,RPL12,RPL13A,RPL18,RPL18A,RPL19,RPL22,RPL27,RPL35A,RPL36,RPL38,RPLP0,RPS12,RPS13,RPS14,RPS16,RPS17,RPS18,RPS20,RPS25,RPS3,RPS4X,RPS8,RPS9,RPSA	28
Protein Synthesis	Elongation of protein	8,78E-08			CHCHD1,GADD45GIP1,MRPL12,MRPL14,MRPL17,MRPL18,MRPL19,MRPL20,MRPL49,MRPL53,MRPS16,MRPS21,MRPS23,MRPS28,MRPS34	15
RNA Post-Transcriptional Modification	Processing of rRNA	1,58E-06			EXOSC1,EXOSC2,EXOSC3,EXOSC6,EXOSC7,NPM3,RPL11,RPL27,RPL35A,RPS14,RPS16,RPS17,RPS25,RPS9	14
Cardiovascular Disease,Developmental Disorder,Hematological Disease,Organismal Injury and Abnormalities	Congenital aplastic anemia	1,80E-04			ANXA1,DCK,PRDX3,RPL11,RPL18,RPL27,RPL35A,RPS17,RPS20	9
Cancer,Cardiovascular Disease,Developmental Disorder,Hematological Disease,Hereditary Disorder,Organismal Injury and Abnormalities	Diamond-Blackfan anemia	3,21E-04			DCK,RPL11,RPL18,RPL27,RPL35A,RPS17,RPS20	7
Metabolic Disease,Organismal Injury and Abnormalities	Oxidative phosphorylation deficiency	3,67E-04			COA6,MRPL12,MRPS16,MRPS23,MRPS28,MRPS34	6
Cancer,Hematological Disease,Hereditary Disorder,Organismal Injury and Abnormalities	Constitutional bone marrow failure syndrome	1,04E-03			DCK,PRDX3,RPL11,RPL18,RPL27,RPL35A,RPS17,RPS20	8
Metabolic Disease,Organismal Injury and Abnormalities	Combined oxidative phosphorylation deficiency	1,19E-03			MRPL12,MRPS16,MRPS23,MRPS28,MRPS34	5
Gene Expression,Protein Synthesis	Translation of mRNA	2,07E-03			EIF2S1,EIF3K,GAPDH,MRPL12,MRPL17,MRPL19,RPL13A,RPL19,RPL27A,RPL38,RPS14,RPS17,RPS3,RPS4X,RPS9,RRBP1	16
Cell Cycle,Cellular Assembly and Organization	Separation of centrosome	3,06E-03			CDK2,NSFL1C,RANBP1	3
Cancer,Hematological Disease,Immunological Disease,Organismal Injury and Abnormalities	FLT3 internal tandem duplication positive acute myeloid leukemia	4,81E-03			ANXA1,DCK,POLE3,PSMB5,PSMD2	5
Cancer,Hematological Disease,Immunological Disease,Organismal Injury and Abnormalities	Chemoresistant acute myeloid leukemia	4,81E-03			DCK,RPL11,RPS12,RPS25,RPS4X	5
Infectious Diseases	Acute flu	6,56E-03			FN1,RPL38,RPS13,RPS20	4
Developmental Disorder	Incomplete turning of embryo	7,11E-03			DAD1,FN1,STK4	3
Cancer,Hematological Disease,Immunological Disease,Organismal Injury and Abnormalities	De novo acute myeloid leukemia	8,08E-03			ANXA1,BCAT1,DCK,POLE3,PSMB5,PSMD2	6
Cellular Growth and Proliferation,Organismal Development	Growth of Legionella pneumophila	8,81E-03			RAN,RANBP1	2
Cell-mediated Immune Response,Cell-To-Cell Signaling and Interaction,Cellular Movement,Hematological System Development and Function,Immune Cell Trafficking	Adhesion of CD4+ T-lymphocytes	8,81E-03			ANXA1,UBE2I	2
Cell Death and Survival,Neurological Disease,Organismal Injury and Abnormalities	Apoptosis of Purkinje cells	8,81E-03			ANP32A,GAPDH	2
Organismal Injury and Abnormalities	Dysplasia of thorax	8,81E-03			ANXA1,RPSA	2
Cellular Compromise	Degradation of microvilli	8,81E-03			MSN,RAC1	2
Cell Morphology,Nervous System Development and Function,Tissue Morphology	Size of growth cone	8,81E-03			DPYSL3,MSN	2
Lipid Metabolism,Small Molecule Biochemistry	Synthesis of cysteinyl-leukotriene	8,81E-03			ANXA1,RAC1	2
Cardiovascular Disease,Cardiovascular System Development and Function,Developmental Disorder,Organismal Development,Organismal Injury and Abnormalities,Tissue Morphology	Interrupted aortic arch	8,81E-03			CRKL,FLNA	2
Cellular Assembly and Organization	Production of cellular protrusions	8,81E-03			MSN,RAC1	2
Cell Signaling	Hepatocyte growth factor receptor signaling	8,81E-03			RAC1,STMN1	2
Endocrine System Disorders,Organ Morphology,Organismal Injury and Abnormalities,Reproductive System Disease	Atrophy of ovary	8,81E-03			CDK2,SAFB	2
Organismal Development	Abnormal morphology of bent tail	8,81E-03			CRKL,FN1	2
Gastrointestinal Disease,Inflammatory Disease,Inflammatory Response,Organismal Injury and Abnormalities	Ulcerative proctitis	8,81E-03			ALOX5,ANXA1	2
Developmental Disorder,Embryonic Development,Organismal Development,Tissue Morphology	Lack of somites	8,81E-03			FN1,RAC1	2
Cell-To-Cell Signaling and Interaction,Cellular Movement,Connective Tissue Development and Function	Chemoattraction of fibroblasts	8,81E-03			FN1,IL16	2
Hematological Disease,Immunological Disease,Organismal Injury and Abnormalities	Dysplasia of megakaryocytes	8,81E-03			RPS14,STK4	2
Dermatological Diseases and Conditions,Organismal Injury and Abnormalities	Corticosteroid-responsive dermatosis	8,81E-03			ANXA1,RPS12	2
Embryonic Development,Organismal Development	Patterning of rostrocaudal axis	8,81E-03			CRKL,SF3B1	2
Cell-mediated Immune Response,Cellular Movement,Hematological System Development and Function,Immune Cell Trafficking	Transendothelial migration of effector memory T lymphocytes	8,81E-03			MYH9,RAC1	2
Cell Cycle	Cell cycle progression of neuroglia	8,81E-03			CDK2,RAC1	2
Developmental Disorder,Neurological Disease,Organismal Injury and Abnormalities	Congenital hydrocephalus	8,81E-03			ACADM,PPP1CB	2
Infectious Diseases	Flu	9,60E-03			ANXA1,FN1,RPL38,RPS13,RPS20	5
Cellular Assembly and Organization,Cellular Function and Maintenance	Organization of actin stress fibers	1,01E-02			FN1,PLEC,PLS3,RAC1	4
Developmental Disorder	Abnormal turning of embryo	1,01E-02			DAD1,FN1,PGP,STK4	4
Amino Acid Metabolism,Small Molecule Biochemistry	Metabolism of L-glutamic acid	1,32E-02			ALDH5A1,GLUL,MTHFS	3
Cell Morphology	Shape change of cervical cancer cell lines	1,32E-02			FN1,MYH9,RAC1	3
Developmental Disorder,Neurological Disease,Organismal Injury and Abnormalities	Congenital pontocerebellar hypoplasia	1,32E-02			EXOSC1,EXOSC3,PPIL1	3
Cancer,Hematological Disease,Immunological Disease,Organismal Injury and Abnormalities	Refractory acute myeloid leukemia	1,33E-02			DCK,POLE3,RPL11,RPS12,RPS25,RPS4X	6
Cell Morphology,Endocrine System Disorders,Organ Morphology,Organismal Injury and Abnormalities,Reproductive System Development and Function,Reproductive System Disease	Abnormal morphology of germ cells	1,33E-02			CDK2,DNAJA1,EHD4,PAFAH1B3,SLIRP,VDAC3	6
Organismal Injury and Abnormalities,Reproductive System Development and Function,Reproductive System Disease	Abnormal morphology of reproductive system	1,33E-02			CDK2,CRKL,DNAJA1,EHD4,FAU,HEXB,PAFAH1B3,PGP,PRDX3,SAFB,SLIRP,STK4,VDAC3,YBX3	14
Cancer,Hematological Disease,Immunological Disease,Organismal Injury and Abnormalities	Refractory acute leukemia	1,35E-02			DCK,POLE3,PSMB5,PSMD2,RPL11,RPS12,RPS25,RPS4X	8
Cancer,Hematological Disease,Immunological Disease,Organismal Injury and Abnormalities	MYC mutation positive B-cell lymphoma	1,48E-02			CDK2,DCK,DCTPP1,STMN1	4
Cancer,Hematological Disease,Organismal Injury and Abnormalities	Myelodysplastic syndrome	1,80E-02			ANXA1,ATP6V1E1,DCK,MYH9,RPL13A,RPLP0,RPS14,RPS16,RPS20,RPS4X,SERPINC1,SF3B1,STK4	13
Embryonic Development,Organ Development,Organismal Development,Reproductive System Development and Function,Tissue Development	Formation of testis	2,04E-02			AHSG,CDK2,CRKL,DNAJA1,SLIRP,YBX3	6
Cell Cycle	Arrest in interphase of sarcoma cell lines	2,06E-02			CDK2,RABL6,RPL11,RPS20	4
Post-Translational Modification	Sumoylation of protein	2,06E-02			NUP43,SEH1L,UBA2,UBE2I	4
Cancer,Hematological Disease,Immunological Disease,Organismal Injury and Abnormalities	Hairy cell leukemia variant	2,16E-02			ANXA1,DCK,POLE3	3
Cell Death and Survival	Cell death of motor neurons	2,16E-02			DPYSL3,RAC1,SERPINF1	3
Organ Morphology,Organismal Functions	Healing of skin	2,16E-02			ANXA1,PLEC,RAC1	3
Organismal Injury and Abnormalities	Pulmonary fibrosis or aplastic anemia	2,20E-02			ALOX5,ANXA1,DCK,FN1,PRDX3,RAC1,RPL11,RPL18,RPL27,RPL35A,RPS17,RPS20	12
RNA Post-Transcriptional Modification	Processing of RNA	2,24E-02			CCAR2,EXOSC1,EXOSC2,EXOSC3,EXOSC6,EXOSC7,LSM2,LSM4,NPM3,PPIL1,RBM8A,RPL11,RPL27,RPL35A,RPS14,RPS16,RPS17,RPS25,RPS9,SAFB,SF3B1,SNRPD2,SNRPD3,SRSF11	24
Cellular Assembly and Organization,Nervous System Development and Function	Formation of myelin sheath	2,48E-02			FN1,RAC1	2
Cardiovascular Disease,Organismal Injury and Abnormalities	Degeneration of myocardial cuff	2,48E-02			ACADM,SERPINC1	2
Cell-To-Cell Signaling and Interaction	Breakdown of intercellular junctions	2,48E-02			CRKL,RAC1	2
Cellular Assembly and Organization,Cellular Function and Maintenance	Organization of cortical actin filaments	2,48E-02			ARF6,RAC1	2
Cell Morphology,Endocrine System Disorders,Organ Morphology,Organismal Injury and Abnormalities,Reproductive System Development and Function,Reproductive System Disease	Abnormal morphology of mitochondrial sheath	2,48E-02			SLIRP,VDAC3	2
Cell-To-Cell Signaling and Interaction	Activation of pancreatic cells	2,48E-02			SERPINF1,STXBP2	2
Cellular Development,Cellular Growth and Proliferation,Connective Tissue Development and Function,Hematological System Development and Function,Lymphoid Tissue Structure and Development,Tissue Development	Proliferation of peripheral T lymphocyte	2,48E-02			ANXA1,IL4I1	2
Infectious Diseases	Gram-negative bacterial infection	2,48E-02			RPS12,SERPINC1	2
Cell Morphology,Hematological System Development and Function	Morphology of leukocyte cell lines	2,48E-02			ANXA1,CRKL	2
Cellular Movement	Migration of fibroblast-like synoviocytes	2,48E-02			DCK,RAC1	2
Amino Acid Metabolism,Molecular Transport,Small Molecule Biochemistry	Uptake of L-glutamic acid	2,48E-02			GLUL,SERPINF1	2
Cell-To-Cell Signaling and Interaction,Cellular Compromise	Breakdown of anchoring junction	2,48E-02			CRKL,RAC1	2
Cell Cycle,Cellular Assembly and Organization,DNA Replication, Recombination, and Repair	Formation of centriole	2,48E-02			CDK2,VDAC3	2
Cell Morphology	Cell rounding of cervical cancer cell lines	2,48E-02			FN1,MYH9	2
Cancer,Cellular Movement,Connective Tissue Disorders,Organismal Injury and Abnormalities	Invasion of fibroblast-like synoviocytes	2,48E-02			DCK,RAC1	2
Hematological System Development and Function,Humoral Immune Response	Class switching of B lymphocytes	2,48E-02			EXOSC3,EXOSC6	2
Cellular Development,Embryonic Development,Hair and Skin Development and Function,Organ Development,Organismal Development,Tissue Development	Differentiation of keratinocytes	2,48E-02			ANXA1,CDK2,FN1,MYH9,PLEC,STK4	6
Cancer,Organismal Injury and Abnormalities,Reproductive System Disease	Malignant mixed Mullerian tumor in endometrium	2,59E-02			FBLN2,GET4,GHDC,MYH9,NSFL1C,PLEC,PPP1R11,RPL19,SLTM,STXBP2	10
Organ Morphology,Organismal Injury and Abnormalities,Reproductive System Development and Function,Reproductive System Disease	Abnormal morphology of genital organ	2,68E-02			CDK2,DNAJA1,EHD4,FAU,HEXB,PAFAH1B3,PRDX3,SAFB,SLIRP,VDAC3,YBX3	11
Embryonic Development,Organismal Development,Tissue Development	Development of germ layer	2,98E-02			DAD1,FN1,MYH9,RAC1,RPL38,STK4	6
Cell Morphology,Cellular Movement,Renal and Urological System Development and Function	Cell spreading of kidney cell lines	3,22E-02			ARF6,FLNA,FN1	3
Cardiovascular Disease,Cell Death and Survival,Organismal Injury and Abnormalities,Skeletal and Muscular Disorders	Apoptosis of ventricular myocytes	3,22E-02			CDK2,RAC1,STK4	3
Cancer,Hematological Disease,Immunological Disease,Organismal Injury and Abnormalities	Relapsed chronic form of lymphocytic leukemia	3,22E-02			DCK,POLE3,SF3B1	3
Cellular Development,Cellular Growth and Proliferation,Digestive System Development and Function	Proliferation of intestinal cell lines	3,22E-02			ALOX5,RAC1,SERPINF1	3
Cell Cycle	Re-entry into interphase	3,22E-02			CDK2,FN1,RAC1	3
Cellular Assembly and Organization	Morphogenesis of mitochondria	3,22E-02			PLEC,POLDIP2,SLIRP	3
Cardiovascular System Development and Function,Embryonic Development,Organismal Development,Tissue Development	Development of outflow tract	3,22E-02			CRKL,FLNA,FN1	3
Cell Death and Survival,Neurological Disease,Organismal Injury and Abnormalities	Apoptosis of cerebellar cortex cells	3,22E-02			ANP32A,GAPDH,SERPINF1	3
Cellular Assembly and Organization	Rearrangement of actin cytoskeleton	3,22E-02			ANXA1,ARF6,RAC1	3
Cell Cycle	Cycling of centrosome	3,36E-02			ARL2,CDK2,NSFL1C,RANBP1,VDAC3	5
Cardiovascular System Development and Function,Organismal Development,Tissue Morphology	Morphology of cardiovascular tissue	3,36E-02			EHD4,FN1,RAC1,STK4,TKT	5
Cancer,Hematological Disease,Immunological Disease,Organismal Injury and Abnormalities	CBFB-MYH11 acute myeloid leukemia	3,58E-02			DCK,POLE3,PSMB5,PSMD2	4
Cellular Development,Cellular Growth and Proliferation,Embryonic Development,Organ Development,Organismal Development,Reproductive System Development and Function,Tissue Development	Gametogenesis	3,65E-02			CDK2,CRKL,DNAJA1,EHD4,HEXB,PAFAH1B3,RANBP1,SAFB,SLIRP,YBX3	10
Cellular Movement,Hematological Disease,Immunological Disease,Inflammatory Disease,Inflammatory Response,Organismal Injury and Abnormalities,Respiratory Disease	Eosinophilia of lung	4,09E-02			ALOX5,ANXA1,GAPDH,MYH9,TKT	5
Cellular Development,Cellular Growth and Proliferation,Embryonic Development,Organ Development,Organismal Development,Reproductive System Development and Function,Tissue Development	Spermatogenesis	4,47E-02			CDK2,CRKL,DNAJA1,EHD4,PAFAH1B3,RANBP1,SAFB,SLIRP,YBX3	9
Cell Morphology,Cellular Assembly and Organization,Cellular Function and Maintenance	Extension of lamellipodia	4,50E-02			CRKL,MYH9,RAC1	3
Cell-To-Cell Signaling and Interaction,Cellular Function and Maintenance,Inflammatory Response	Phagocytosis of fibroblast cell lines	4,50E-02			FLNA,MYH9,RAC1	3
Connective Tissue Disorders,Hematological Disease,Organismal Injury and Abnormalities	Macrothrombocytopenia	4,50E-02			FLNA,MYH9,RAC1	3
Cellular Movement,Hematological System Development and Function,Immune Cell Trafficking	Transendothelial migration of lymphocytes	4,50E-02			FN1,MYH9,RAC1	3
Cell Morphology,Endocrine System Disorders,Organ Morphology,Organismal Injury and Abnormalities,Reproductive System Development and Function,Reproductive System Disease	Abnormal morphology of male germ cells	4,53E-02			DNAJA1,EHD4,PAFAH1B3,SLIRP	4
Cancer,Hematological Disease,Immunological Disease,Organismal Injury and Abnormalities	Undifferentiated acute leukemia	4,53E-02			ANXA1,DCK,PSMB5,PSMD2	4
Cell Morphology,Cellular Assembly and Organization,Cellular Function and Maintenance	Reorganization of actin filaments	4,53E-02			ARF6,PLS3,RAC1,SERPINC1	4
Cardiovascular Disease,Developmental Disorder,Hereditary Disorder,Organismal Injury and Abnormalities	Familial congenital heart disease	4,53E-02			CRKL,FLNA,STK4,TKT	4
Infectious Diseases,Inflammatory Disease,Inflammatory Response,Organismal Injury and Abnormalities,Respiratory Disease	Viral pneumonia	4,65E-02			ANXA1,SERPINC1	2
Nervous System Development and Function,Organ Morphology,Organismal Development	Morphology of cerebral neocortex	4,65E-02			FLNA,PEX11B	2
Cellular Movement,Digestive System Development and Function	Migration of intestinal cell lines	4,65E-02			FN1,RAC1	2
Cancer,Hematological Disease,Immunological Disease,Organismal Injury and Abnormalities	Indolent systemic mastocytosis	4,65E-02			DCK,POLE3	2
Cardiovascular System Development and Function,Cell Morphology,Cellular Movement	Cell spreading of endothelial cell lines	4,65E-02			FN1,RAC1	2
Cell-mediated Immune Response,Cellular Movement,Hematological System Development and Function,Immune Cell Trafficking,Inflammatory Response,Lymphoid Tissue Structure and Development	Chemotaxis of CD4+ T-lymphocytes	4,65E-02			RAC1,UBE2I	2
Cell Cycle	Arrest in G1 phase of pancreatic cancer cell lines	4,65E-02			CDK2,RABL6	2
Gene Expression	Transcription of rRNA	4,65E-02			NPM3,RPL11	2
Cancer,Hematological Disease,Hereditary Disorder,Organismal Injury and Abnormalities	Familial myelodysplastic syndrome	4,65E-02			MYH9,RPS14	2
Cellular Assembly and Organization	Rearrangement of actin filaments	4,65E-02			MYH9,PLEC	2
Cell Morphology	Shape change of gonadal cell lines	4,65E-02			FN1,RAC1	2
Cell Morphology,Connective Tissue Development and Function	Contraction of fibroblasts	4,65E-02			FN1,RAC1	2
Carbohydrate Metabolism,Drug Metabolism,Molecular Transport,Small Molecule Biochemistry	Quantity of heparin	4,65E-02			SERPINC1,TPSAB1/TPSB2	2
Cellular Assembly and Organization,Cellular Function and Maintenance	Remodeling of actin	4,65E-02			FN1,RAC1	2
Cancer,Hematological Disease,Immunological Disease,Organismal Injury and Abnormalities	Acute refractory myeloid leukemia	4,65E-02			DCK,POLE3	2
Cellular Movement	Movement of keratinocyte cancer cell lines	4,65E-02			FN1,SERPINF1	2
Cell-To-Cell Signaling and Interaction,Cellular Movement,Hematological System Development and Function,Immune Cell Trafficking,Inflammatory Response	Chemoattraction of mononuclear leukocytes	4,65E-02			ANXA1,IL16	2
Cellular Assembly and Organization	Binding of actin cytoskeleton	4,65E-02			FLNA,RAC1	2
Cancer,Dermatological Diseases and Conditions,Organismal Injury and Abnormalities	Desmoplastic melanoma	4,65E-02			IBA57,RAC1	2
Cell Morphology,Cellular Assembly and Organization,Cellular Function and Maintenance	Reorganization of actin stress fibers	4,65E-02			PLS3,RAC1	2
Cell Cycle	Cell cycle progression of progenitor cells	4,65E-02			DCK,FLNA	2
Cellular Function and Maintenance,Molecular Transport	Exocytosis by mast cells	4,65E-02			SCAMP2,STXBP2	2
Cell Cycle,Connective Tissue Development and Function	G0/G1 phase transition of fibroblast cell lines	4,65E-02			IL16,RAC1	2
Inflammatory Disease,Neurological Disease,Skeletal and Muscular Disorders	Highly active relapsing multiple sclerosis	4,65E-02			DCK,POLE3	2
Cancer,Hematological Disease,Immunological Disease,Organismal Injury and Abnormalities	Refractory FLT3 internal tandem duplication positive acute myeloid leukemia	4,65E-02			DCK,POLE3	2
Auditory Disease,Hereditary Disorder,Neurological Disease,Organismal Injury and Abnormalities	Autosomal dominant nonsyndromic hearing impairment	4,65E-02			MCM2,MYH9	2
Cancer,Hematological Disease,Immunological Disease,Organismal Injury and Abnormalities	Smouldering mastocytosis	4,65E-02			DCK,POLE3	2
Cardiovascular Disease,Developmental Disorder,Organismal Injury and Abnormalities	Conotruncal heart malformations	4,65E-02			CRKL,FLNA	2
Cell-To-Cell Signaling and Interaction,Hematological System Development and Function,Inflammatory Response	Immune response of natural killer cells	4,65E-02			FBP1,FN1	2
Cancer,Dermatological Diseases and Conditions,Hematological Disease,Immunological Disease,Organismal Injury and Abnormalities	Cutaneous mastocytosis	4,65E-02			DCK,POLE3	2
Cellular Assembly and Organization,Nervous System Development and Function,Tissue Morphology	Quantity of dendritic spines	4,65E-02			MSN,RAC1	2
Endocrine System Development and Function,Tissue Development	Formation of endocrine gland	4,65E-02			ANXA1,CRKL	2
Cell Morphology	Extension of cells	4,65E-02			FN1,RAC1	2
Cardiovascular System Development and Function,Cellular Movement	Chemotaxis of endothelial cell lines	4,65E-02			SERPINF1,YARS1	2
Cell Morphology,Hematological System Development and Function	Polarization of leukocyte cell lines	4,65E-02			RAC1,STK4	2
Cancer,Hematological Disease,Immunological Disease,Organismal Injury and Abnormalities	Relapsed lymphocytic leukemia	4,86E-02			ANXA1,DCK,POLE3,PSMB5,PSMD2,SF3B1	6
Embryonic Development,Organ Development,Organismal Development,Reproductive System Development and Function,Tissue Development	Gonadogenesis	4,91E-02			AHSG,CDK2,CRKL,DNAJA1,EHD4,HEXB,PAFAH1B3,RANBP1,SAFB,SLIRP,YBX3	11
Endocrine System Disorders,Organ Morphology,Organismal Injury and Abnormalities,Reproductive System Development and Function,Reproductive System Disease	Abnormal morphology of gonad	4,98E-02			CDK2,DNAJA1,EHD4,HEXB,PAFAH1B3,PRDX3,SLIRP,VDAC3,YBX3	9

## Sheet: Table S6
Tabel S6: IPA Network Analysis for tumor tissue. 2,026 proteins identified in at least 70% of samples in each response group in all 64 tumor tissue samples along with expression data were submitted to IPA.
© 2000-2022 QIAGEN. All rights reserved.
ID	Molecules in Network	Score	Focus Molecules	Top Diseases and Functions
1	60S ribosomal subunit,ACAA2,ALOX5,ANXA1,BCAT1,CDK2,CIAO2B,DPYSL3,EEF1E1,EMC2,ERH,ERK,estrogen receptor,FBP1,GC-GCR dimer,H2AZ2,Ige,Lh,MCM2,Nfat (family),NPM3,RPL11,RPL12,RPL13A,RPL18,RPL18A,RPL19,RPL22,RPL27,RPL27A,RPL35A,RPL36,RPL38,RPLP0,SAFB	57	28	[Cancer, Protein Synthesis, RNA Damage and Repair]
2	26s Proteasome,BAG2,CHCHD1,DAD1,DERL1,EHD4,FBLN2,GET4,HACD3,HISTONE,Hsp27,Hsp70,Laminin5,MRPL12,MRPL17,MRPL18,MRPL19,MRPL20,MRPL53,MTHFS,NFkB (complex),NUP43,PGRMC2,PSMB5,PSMD2,PTRH2,SEH1L,SERPINC1,STXBP2,TP53RK,UBA2,UBE2,UBE2I,Ubiquitin,VAPB	54	27	[Cancer, Post-Translational Modification, Protein Synthesis]
3	ACADM,ARHGAP17,CHRAC1,CRYZ,Cytochrome bc1,cytochrome C,cytochrome-c oxidase,DNAJA1,DR1,ERP44,ETFB,Fcer1,GLO1,HSP,HSPE1,IBA57,Jnk,LSM2,Mitochondrial complex 1,MOB1A,Mpt pore,MRPS16,MRPS21,MRPS23,MRPS28,MRPS34,NDUFA2,NDUFAF3,POLE3,PPIL1,PRDX3,PTMA,SARS2,SLIRP,STK4	54	27	[Metabolic Disease, Organismal Injury and Abnormalities, Protein Synthesis]
4	40S Ribosome-eIF3-mRNA-eIF4A-eIF4B-eIF4E-eIF4G,43S Translation Preinitiation,48s,Actin,ALDH5A1,ANP32A,ATP6V1E1,ATP6V1H,EIF2S1,EIF3J,EIF3K,ERK1/2,EXOSC1,FAU,FKBP3,GMFG,Histone H2b,NSFL1C,Pak,PLEC,RABL6,RBM8A,Ribosomal 40s subunit,RPS12,RPS14,RPS18,RPS20,RPS25,RPS4X,RPS8,SERPINB8,SRM,TKT,UBE2M,Vacuolar H ATPase	52	26	[Cancer, Protein Synthesis, RNA Damage and Repair]
5	ARL2,CD3,Cofilin,Collagen Alpha1,CRKL,Ecm,EXOSC6,F Actin,FLNA,FN1,GAPDH,GAR1,Hsp90,ILF2,Integrin,Laminin (complex),MYH9,P38 MAPK,PAFAH1B3,Ras homolog,Rnr,RPS13,RPS16,RPS17,RPS3,RPS9,RPSA,RRBP1,Sapk,SCAMP2,Talin,TCR,TOMM22,tubulin,VDAC3	36	20	[Gene Expression, Protein Synthesis, RNA Damage and Repair]
6	ACTL7B,APP,ARHGEF40,BCL2L1,C14orf93,CHTOP,DCTPP1,Docosahexaenoic Acid (DHA) Signaling,DUSP3,EIF5A2,FAM133B,G0S2,GLUD2,H2AZ2,Histone h2a,Histone h4,HYPK,MPDU1,MRPL14,MRPL49,MYC,NAA40,neuroprotectin D1,NIBAN1,PGP,PIM3,RAN,SCPEP1,SERPINF1,SET,STK33,TBPL1,Top2,YBX3,ZNF706	25	15	[Cardiovascular Disease, Nucleic Acid Metabolism, Small Molecule Biochemistry]
7	ANP32E,BCAN,BICD2,CD3E,CDKN2AIP,DIS3L,EGFR,EXOSC2,EXOSC3,EXOSC6,EXOSC7,exosome,FAM120A,GHDC,glycolipid,HEXB,HK3,HKDC1,Igf,IGF receptor,Integrin alpha 6 beta 4,isoleucine,JPT2,NUBP2,PI3K p85,SDF2L1,SLTM,SOX12,SOX14,SOX2,SRSF11,STEAP2,TGM2,TUSC1,valine	25	15	[Cell Cycle, Gene Expression, RNA Damage and Repair]
8	ADRB,AHSG,AKR7A2,Akt,ANXA11,calpain,CaMKII,CDK4/6,Ck2,Creb,Cyclin A,Cyclin E,DCK,E2f,GLUL,Histone H1,IL4I1,Importin beta,MCM6,Mlc,Mlcp,MSN,NADPH oxidase,Pdgf (complex),PDGF BB,phosphatase,PP1 protein complex group,PP1/PP2A,PP2A,PPP1CB,PPP1R11,RANBP1,Rb,ROCK,SERPINF1	18	12	[Amino Acid Metabolism, Molecular Transport, Small Molecule Biochemistry]
9	BCL2L13,BCR (complex),CCAR2,collagen,Collagen type I (complex),Complement component 1,Growth hormone,HDL,Ifn,IFN Beta,IgG,IgG1,IGHG3,IL12 (complex),IL16,Immunoglobulin,Interferon alpha,LDL,LSM4,MHC II,NFkB (family),P-TEFb,PI3K (complex),PI3K (family),PLS3,RABGAP1L,Rac,Rap1,SF3B1,snRNP,snRNP-IgG Immune complex,SNRPD2,SNRPD3,STAT5a/b,Tgf beta	14	10	[Cell Cycle, DNA Replication, Recombination, and Repair, RNA Post-Transcriptional Modification]
10	Ap1,ARF6,caspase,Cdc2,cytokine,DCTPP1,ECI1,Fibrinogen,FSH,G protein alpha,GADD45GIP1,Gsk3,Hif1,Histone h3,Insulin,LDHA,MAP2K1/2,Mapk,Mek,Mmp,MTORC1,Pka,Pkc(s),PLC,RAC1,RAS,RNA polymerase II,Sos,SRC (family),STMN1,TPSAB1/TPSB2,trypsin,TSH,Vegf,YARS1	13	9	[Cell Signaling, Cellular Assembly and Organization, Cellular Function and Maintenance]
11	AIFM1,ARHGAP6,BCL2L13,CHMP4A,COA6,COA7,CRYBG3,FAM136A,FBXL4,GK,HSDL1,LACTB,LANCL1,MIX23,MTFR2,NDUFAF8,OCIAD1,PAM16,PARL,PEX11B,PLGRKT,POLDIP2,SCO1,SLC25A51,SYCE3,TDRKH,TIMM13,TIMM23,TIMM8A,TIMM8B,TOMM22,TOMM70,TTC19,USP30,VPS13D	9	7	[Cellular Assembly and Organization, Molecular Transport, Protein Trafficking]

## Sheet: Table S8
Tabel S8: IPA Disease and Function Analysis for high-risk cluster identified in tumor tissue. 2,123 proteins identified in at least 70% of samples in each response group in 19 tumor tissue samples (10 relapsed, 9 treatment-sensitive) from the high-risk cluster 1 along with expression data were submitted to IPA.
© 2000-2022 QIAGEN. All rights reserved.
Categories	Diseases or Functions Annotation	p-value	Predicted Activation State	Activation z-score	Molecules	# Molecules
Cancer,Cellular Movement,Organismal Injury and Abnormalities,Tumor Morphology	Invasion of glioma cells	2,54E-04			EZR,RAC1,RHOG	3
Cell Morphology,Cellular Assembly and Organization	Morphology of cytoskeleton	2,99E-04			EZR,PAFAH1B1,RAC1,RHOG,VDAC3,WIPF1	6
Cell-To-Cell Signaling and Interaction	Conjugation of lymphoma cell lines	4,98E-04			EZR,RAB35,RAC1	3
Cellular Assembly and Organization	Induction of lamellipodia	9,04E-04			RAC1,RHOG	2
Cell-To-Cell Signaling and Interaction,Hematological System Development and Function	Conjugation of T lymphocytes	9,04E-04			EZR,RAC1	2
Amino Acid Metabolism,Small Molecule Biochemistry	Catabolism of valine	9,04E-04			ALDH6A1,HIBADH	2
Cellular Function and Maintenance,Hematological System Development and Function	Endocytosis by macrophages	1,33E-03			HYOU1,RAC1,RHOG	3
Cancer,Organismal Injury and Abnormalities,Tumor Morphology	Invasion of malignant tumor	2,02E-03			CD82,EZR,PAFAH1B1,RAC1,RHOG	5
Cellular Assembly and Organization,Cellular Function and Maintenance	Formation of dorsal ruffle	2,66E-03			RHOG,WIPF1	2
Cell Death and Survival	Apoptosis of peripheral blood lymphocytes	2,66E-03			AIMP1,EZR	2
Embryonic Development,Nervous System Development and Function,Organ Development,Organ Morphology,Organismal Development,Tissue Development	Morphogenesis of brain	2,66E-03			EZR,PAFAH1B1	2
Cancer	Transformation of carcinoma cell lines	2,66E-03			IGF2BP3,RAC1	2
Cancer,Cellular Movement,Organismal Injury and Abnormalities,Tumor Morphology	Invasion of cancer cells	3,72E-03			EZR,PAFAH1B1,RAC1,RHOG	4
Cell Death and Survival,Renal and Urological System Development and Function	Cell viability of kidney cell lines	3,72E-03			EZR,HYOU1,NCLN,RAC1	4
Cancer,Dermatological Diseases and Conditions,Hematological Disease,Immunological Disease,Organismal Injury and Abnormalities	Sézary syndrome	4,40E-03			ALDH2,EPHX1,PSMB5,PSMD2	4
Cellular Assembly and Organization,Cellular Function and Maintenance	Regulation of actin cytoskeleton	5,22E-03			PAFAH1B1,RAC1	2
Cellular Assembly and Organization	Quantity of cytoplasmic aggregates	5,22E-03			DDX6,RAC1	2
Cancer,Dermatological Diseases and Conditions,Organismal Injury and Abnormalities	Desmoplastic melanoma	5,22E-03			IBA57,RAC1	2
Cellular Assembly and Organization,Cellular Function and Maintenance	Organization of endoplasmic reticulum	5,22E-03			ATL3,VAPB	2
Cellular Assembly and Organization,Cellular Function and Maintenance	Function of cytoskeleton	5,22E-03			RAC1,WIPF1	2
Cellular Assembly and Organization	Binding of actin cytoskeleton	5,22E-03			EZR,RAC1	2
Cancer,Hematological Disease,Immunological Disease,Organismal Injury and Abnormalities	Acute leukemia	5,91E-03			ALDH2,ALDH6A1,CASP7,CD82,CHCHD3,EPHX1,ETFA,IGF2BP3,ILKAP,LAMP1,MGST3,PSMB5,PSMD2,RAC1,RNPEP,RPL10,RPS11,ZNF428	18
Cell Morphology,Cellular Assembly and Organization,Cellular Function and Maintenance	Formation of invadopodia	6,11E-03			EZR,RAC1,WIPF1	3
Cellular Function and Maintenance	Macropinocytosis	6,11E-03			EZR,RAC1,RHOG	3
Cell Morphology,Cellular Assembly and Organization	Morphology of actin cytoskeleton	6,11E-03			RAC1,RHOG,WIPF1	3
Embryonic Development,Nervous System Development and Function,Organ Development,Organismal Development,Tissue Development	Formation of brain	7,19E-03			EZR,NAPA,PAFAH1B1,RAC1,RPL10,WDR4	6
Cell Morphology,Connective Tissue Development and Function	Contraction of fibroblasts	8,52E-03			ALDH2,RAC1	2
Metabolic Disease,Organismal Injury and Abnormalities	Primary systemic amyloidosis	8,52E-03			PSMB5,PSMD2	2
Cellular Movement	Positioning of cells	8,52E-03			PAFAH1B1,RAC1	2
Cancer,Dermatological Diseases and Conditions,Hematological Disease,Immunological Disease,Organismal Injury and Abnormalities	Leukemia cutis	8,52E-03			PSMB5,PSMD2	2
Cancer,Hematological Disease,Immunological Disease,Organismal Injury and Abnormalities	FLT3-ITD mutation positive Philadelphia chromosome negative acute myeloid leukemia	8,52E-03			PSMB5,PSMD2	2
Cancer,Hematological Disease,Immunological Disease,Organismal Injury and Abnormalities	Primary FLT3-ITD activating mutation positive acute myeloid leukemia	8,52E-03			PSMB5,PSMD2	2
Cancer,Gastrointestinal Disease,Hepatic System Disease,Organismal Injury and Abnormalities	Stage IV liver cholangiocarcinoma	8,52E-03			PSMB5,PSMD2	2
Cancer,Hematological Disease,Immunological Disease,Organismal Injury and Abnormalities	Acute myeloid leukemia with 11q23 abnormality	8,52E-03			PSMB5,PSMD2	2
Cancer,Hematological Disease,Immunological Disease,Organismal Injury and Abnormalities	Light chain deposition disease	8,52E-03			PSMB5,PSMD2	2
Embryonic Development,Organismal Development	Morphogenesis of head	9,31E-03			EZR,PAFAH1B1,RAC1	3
Organismal Functions,Organismal Injury and Abnormalities,Tissue Morphology	Closure of wound	9,31E-03			AIMP1,PRCP,RAC1	3
Cell Morphology,Cellular Assembly and Organization,Cellular Development,Cellular Function and Maintenance,Cellular Growth and Proliferation,Embryonic Development,Nervous System Development and Function,Organismal Development,Tissue Development	Branching of axons	9,31E-03			EZR,RAC1,RHOG	3
Connective Tissue Development and Function,Tissue Morphology	Quantity of fibroblast cell lines	1,25E-02			PSMB5,RAC1	2
Cellular Movement,Nervous System Development and Function	Migration of granule cells	1,25E-02			PAFAH1B1,RAC1	2
Cell Morphology,Cellular Assembly and Organization,Cellular Development,Cellular Function and Maintenance,Cellular Growth and Proliferation	Formation of membrane processes	1,25E-02			RAC1,RHOG	2
Developmental Disorder,Hereditary Disorder,Metabolic Disease,Organismal Injury and Abnormalities	Acyl-coa dehydrogenase deficiency	1,25E-02			ACADVL,ETFA	2
Cellular Development,Cellular Growth and Proliferation,Embryonic Development,Nervous System Development and Function,Organ Development,Organismal Development,Tissue Development	Development of cerebral cortex cells	1,25E-02			EZR,RAC1	2
Cell Morphology	Cell flattening	1,25E-02			EZR,RAC1	2
Cancer,Hematological Disease,Immunological Disease,Metabolic Disease,Organismal Injury and Abnormalities	Systemic light chain amyloidosis	1,25E-02			PSMB5,PSMD2	2
Embryonic Development,Nervous System Development and Function,Organ Development,Organismal Development,Tissue Development	Formation of hippocampus	1,33E-02			EZR,PAFAH1B1,RAC1	3
Cellular Movement	Cell movement of cancer cells	1,46E-02		-0,068	CD82,EZR,PAFAH1B1,RAC1	4
Cell Morphology,Cellular Assembly and Organization,Cellular Function and Maintenance	Formation of lamellipodia	1,49E-02			CD82,EZR,GOLPH3,RAC1,RHOG	5
Cancer,Hematological Disease,Immunological Disease,Organismal Injury and Abnormalities	Waldenström macroglobulinemia	1,54E-02			ANXA4,CASP7,LAMP1,PSMB5,PSMD2,RAC1,VAPB	7
Cellular Assembly and Organization	Formation of membrane ruffles	1,56E-02			EZR,RAC1,RHOG	3
Cardiovascular System Development and Function,Hematological System Development and Function	Blood pressure	1,61E-02		-1,095	ALDH2,PRCP,RAC1,RNPEP,VDAC3	5
Cellular Movement	Migration of glioma cells	1,72E-02			EZR,RAC1	2
Organismal Injury and Abnormalities,Renal and Urological Disease	Hematuria	1,72E-02			PSMB5,PSMD2	2
Lipid Metabolism,Small Molecule Biochemistry	Metabolism of diacylglycerol	1,72E-02			CDIPT,CDS2	2
Cell Morphology,Cellular Assembly and Organization,Cellular Function and Maintenance	Formation of microvilli	1,72E-02			EZR,RHOG	2
Cancer,Hereditary Disorder,Organismal Injury and Abnormalities	Susceptibility to cancer	1,72E-02			ALDH2,EPHX1	2
Cellular Assembly and Organization,Cellular Development,Cellular Function and Maintenance,Cellular Growth and Proliferation,Connective Tissue Development and Function,Skeletal and Muscular System Development and Function,Tissue Development	Formation of podosomes	1,72E-02			RAC1,WIPF1	2
Cellular Movement,Nervous System Development and Function	Migration of cortical neurons	1,72E-02			PAFAH1B1,RAC1	2
Cell Cycle,Cell-To-Cell Signaling and Interaction,Cellular Growth and Proliferation,Connective Tissue Development and Function	Contact growth inhibition of fibroblast cell lines	1,72E-02			EZR,RAC1	2
Cell-To-Cell Signaling and Interaction,Nervous System Development and Function	Synaptic transmission	1,98E-02			NAPA,PAFAH1B1,RBM3,VDAC3	4
Metabolic Disease,Organismal Injury and Abnormalities	Abnormal activity of enzyme	2,09E-02			ACADVL,ALDH2,SLC25A19	3
Cancer,Hematological Disease,Immunological Disease,Organismal Injury and Abnormalities	First relapsed plasma cell myeloma	2,25E-02			PSMB5,PSMD2	2
Cell Morphology,Cellular Assembly and Organization,Cellular Function and Maintenance	Extension of lamellipodia	2,25E-02			CD82,RAC1	2
Cancer,Hematological Disease,Immunological Disease,Organismal Injury and Abnormalities	Secretory multiple myeloma	2,25E-02			PSMB5,PSMD2	2
Cancer,Hematological Disease,Immunological Disease,Organismal Injury and Abnormalities	Refractory relapsed multiple myeloma	2,25E-02			PSMB5,PSMD2	2
Cancer,Hematological Disease,Immunological Disease,Organismal Injury and Abnormalities,Tumor Morphology	Progressive relapsed multiple myeloma	2,25E-02			PSMB5,PSMD2	2
Cancer,Hematological Disease,Immunological Disease,Organismal Injury and Abnormalities,Tumor Morphology	Progressive refractory multiple myeloma	2,25E-02			PSMB5,PSMD2	2
Cell-To-Cell Signaling and Interaction,Cellular Function and Maintenance,Inflammatory Response	Phagocytosis of E. coli	2,25E-02			LMAN2,RAC1	2
Cell Morphology,Cellular Assembly and Organization,Nervous System Development and Function	Elongation of axons	2,25E-02			PAFAH1B1,RAB35	2
Cancer,Hematological Disease,Immunological Disease,Organismal Injury and Abnormalities	Light chain only multiple myeloma	2,25E-02			PSMB5,PSMD2	2
Cellular Assembly and Organization,Cellular Compromise,Nervous System Development and Function	Retraction of neurites	2,25E-02			RAC1,RHOG	2
Carbohydrate Metabolism,Lipid Metabolism,Small Molecule Biochemistry	Synthesis of phosphatidylinositol 4,5-diphosphate	2,25E-02			RAB35,RAC1	2
Cell Death and Survival	Cell viability of colorectal cancer cell lines	2,36E-02		-1,172	LSM8,PSMB5,PSMB6,RAC1,SNRPB	5
Nervous System Development and Function	Development of central nervous system	2,39E-02			CD82,EZR,NAPA,PAFAH1B1,RAC1,RPL10,WDR4	7
Cancer,Gastrointestinal Disease,Hepatic System Disease,Organismal Injury and Abnormalities	Liver cholangiocarcinoma	2,39E-02			PSMB5,PSMD2,WDR4	3
Cell Death and Survival,Organismal Injury and Abnormalities,Renal and Urological Disease	Apoptosis of kidney cell lines	2,53E-02			CASP7,EZR,HYOU1,RAC1,RHOG	5
Cancer,Hematological Disease,Immunological Disease,Organismal Injury and Abnormalities	Acute myeloid leukemia	2,60E-02			ALDH6A1,CASP7,CD82,CHCHD3,EPHX1,ETFA,IGF2BP3,ILKAP,MGST3,PSMB5,PSMD2,RAC1,RNPEP,RPS11	14
Cancer,Hematological Disease,Immunological Disease,Organismal Injury and Abnormalities	Refractory T acute lymphoblastic leukemia	2,84E-02			PSMB5,PSMD2	2
Cancer,Hematological Disease,Immunological Disease,Organismal Injury and Abnormalities	Stage II multiple myeloma	2,84E-02			PSMB5,PSMD2	2
Cancer,Hematological Disease,Immunological Disease,Organismal Injury and Abnormalities	Stage III multiple myeloma	2,84E-02			PSMB5,PSMD2	2
Cell Morphology,Cellular Assembly and Organization,Cellular Development,Cellular Function and Maintenance,Cellular Growth and Proliferation,Embryonic Development,Nervous System Development and Function,Organismal Development,Tissue Development	Formation of dendritic spines	2,84E-02			RAC1,RHOG	2
Cancer,Hematological Disease,Organismal Injury and Abnormalities	Myeloid sarcoma	2,84E-02			PSMB5,PSMD2	2
Cell Death and Survival,Cellular Compromise	Cytotoxicity of leukocyte cell lines	2,84E-02			LAMP1,WIPF1	2
Cancer,Gastrointestinal Disease,Hereditary Disorder,Organismal Injury and Abnormalities	Hereditary gastrointestinal cancer syndrome	2,84E-02			ALDH2,EPHX1	2
Cancer,Hematological Disease,Immunological Disease,Organismal Injury and Abnormalities	Relapsed refractory multiple myeloma	2,84E-02			PSMB5,PSMD2	2
Cancer,Hematological Disease,Immunological Disease,Organismal Injury and Abnormalities	T(11;14) multiple myeloma	2,84E-02			PSMB5,PSMD2	2
Cancer,Hematological Disease,Immunological Disease,Organismal Injury and Abnormalities	Low risk plasma cell myeloma	2,84E-02			PSMB5,PSMD2	2
Cancer,Hematological Disease,Immunological Disease,Organismal Injury and Abnormalities	Symptomatic multiple myeloma	2,84E-02			PSMB5,PSMD2	2
Cancer,Hematological Disease,Immunological Disease,Organismal Injury and Abnormalities	Newly diagnosed plasma cell myeloma	2,84E-02			PSMB5,PSMD2	2
Cancer,Hematological Disease,Immunological Disease,Organismal Injury and Abnormalities	Relapsed T acute lymphoblastic leukemia	2,84E-02			PSMB5,PSMD2	2
Cell Morphology,Cellular Assembly and Organization,Cellular Function and Maintenance	Formation of filopodia	2,85E-02			EZR,RAC1,RHOG,WIPF1	4
Cancer,Organismal Injury and Abnormalities	Invasion of tissue	2,85E-02		0,000	EZR,IGF2BP3,RAC1,RHOG	4
Cell-To-Cell Signaling and Interaction	Adhesion of kidney cancer cell lines	3,03E-02			RAC1	1
Cell Morphology,Cellular Assembly and Organization	Repolarization of centrosome	3,03E-02			RAC1	1
Nucleic Acid Metabolism,Small Molecule Biochemistry	Catabolism of thymine	3,03E-02			ALDH6A1	1
Cell-To-Cell Signaling and Interaction,Cellular Assembly and Organization	Compaction of cells	3,03E-02			RAC1	1
Cardiovascular Disease,Cellular Compromise,Organismal Injury and Abnormalities	Dysfunction of cardiomyocytes	3,03E-02			ALDH2	1
Cellular Assembly and Organization	Trafficking of exocytic vesicle	3,03E-02			RAC1	1
Cellular Assembly and Organization,Cellular Function and Maintenance,Nervous System Development and Function	Formation of tip of neurite-like extensions	3,03E-02			RHOG	1
Cancer,Gastrointestinal Disease,Hereditary Disorder,Organismal Injury and Abnormalities	Susceptibility to alcohol-related esophageal cancer	3,03E-02			ALDH2	1
Embryonic Development,Nervous System Development and Function,Organ Development,Organ Morphology,Organismal Development,Tissue Development	Morphogenesis of corpus callosum	3,03E-02			PAFAH1B1	1
Cell Morphology,Cellular Assembly and Organization,Cellular Function and Maintenance	Formation of axon-like process	3,03E-02			RAC1	1
Embryonic Development,Organismal Development,Tissue Morphology	Thickness of ventricular zone	3,03E-02			PAFAH1B1	1
Cellular Function and Maintenance	Regulation of lung cell lines	3,03E-02			RAC1	1
Nervous System Development and Function,Tissue Morphology	Quantity of Cajal-Retzius neurons	3,03E-02			PAFAH1B1	1
Cell Death and Survival	Apoptosis of uterine cancer cell lines	3,03E-02			CCT2	1
Embryonic Development,Nervous System Development and Function,Organ Development,Organismal Development,Tissue Development	Formation of anterior commissure	3,03E-02			RAC1	1
Cellular Assembly and Organization	Attachment of keratin intermediate filaments	3,03E-02			PAFAH1B1	1
Hereditary Disorder,Metabolic Disease,Organismal Injury and Abnormalities,Psychological Disorders	Acute alcohol sensitivity	3,03E-02			ALDH2	1
Drug Metabolism,Endocrine System Development and Function,Molecular Transport,Small Molecule Biochemistry	Secretion of glucagon	3,03E-02			AIMP1	1
Cell Cycle	Cell cycle progression of mesangial cells	3,03E-02			RAC1	1
Cell-To-Cell Signaling and Interaction	Detachment of colorectal cancer cell lines	3,03E-02			NAPA	1
Hereditary Disorder,Neurological Disease,Organismal Injury and Abnormalities,Psychological Disorders	Amyotrophic lateral sclerosis 8	3,03E-02			VAPB	1
Cell Morphology	Conversion of neurons	3,03E-02			PAFAH1B1	1
Cellular Development,Reproductive System Development and Function,Tissue Development	Differentiation of prostatic tissue	3,03E-02			WDR77	1
Lipid Metabolism,Small Molecule Biochemistry	Production of ganglioside GM3	3,03E-02			CD82	1
Cellular Movement,Nervous System Development and Function	Scattering of neurons	3,03E-02			PAFAH1B1	1
Cell-To-Cell Signaling and Interaction,Hematological System Development and Function	Conjugation of natural killer T lymphocytes	3,03E-02			RAC1	1
Organismal Injury and Abnormalities,Tissue Morphology	Contraction of wound	3,03E-02			RAC1	1
Cellular Compromise,Organ Morphology	Oxidative stress response of lung	3,03E-02			RAC1	1
Cell-To-Cell Signaling and Interaction	Signaling of lung cancer cell lines	3,03E-02			GOLPH3	1
Cardiovascular System Development and Function,Organismal Development,Tissue Morphology	Size of arteriole	3,03E-02			RAC1	1
Cellular Movement	Positioning of dendritic cells	3,03E-02			RAC1	1
Carbohydrate Metabolism,Lipid Metabolism,Molecular Transport,Small Molecule Biochemistry	Redistribution of phosphatidylinositol-3,4,5-triphosphate	3,03E-02			RAC1	1
Cell Morphology,Cellular Development,Cellular Growth and Proliferation,Embryonic Development,Nervous System Development and Function,Organ Development,Organ Morphology,Organismal Development,Tissue Development	Morphogenesis of hippocampal neurons	3,03E-02			EZR	1
Cell Cycle,Embryonic Development	Arrest in mitosis of embryonic cell lines	3,03E-02			PAFAH1B1	1
Cell Morphology,Connective Tissue Development and Function,Organismal Injury and Abnormalities,Tissue Morphology	Blebbing of fibroblasts	3,03E-02			RAC1	1
Hair and Skin Development and Function,Organismal Injury and Abnormalities	Delay in initiation of re-epithelialization of wound	3,03E-02			PRCP	1
Cellular Assembly and Organization	Attachment of bud tip	3,03E-02			VAPB	1
Connective Tissue Disorders,Developmental Disorder,Gastrointestinal Disease,Hereditary Disorder,Neurological Disease,Organismal Development,Organismal Injury and Abnormalities,Psychological Disorders,Skeletal and Muscular Disorders	Intellectual developmental disorder with impaired language and dysmorphic facies	3,03E-02			DDX6	1
Cell Morphology,Cellular Development,Cellular Growth and Proliferation	Morphogenesis of prostate cancer cell lines	3,03E-02			CD82	1
Cell-mediated Immune Response,Cell-To-Cell Signaling and Interaction,Cellular Development,Cellular Function and Maintenance,Cellular Growth and Proliferation,Embryonic Development,Hematological System Development and Function,Hematopoiesis,Lymphoid Tissue Structure and Development,Organ Development,Organismal Development,Tissue Development	Selection of natural killer cells	3,03E-02			TAPBP	1
Neurological Disease	Formation of myelin ovoid	3,03E-02			RAC1	1
Cancer,Organismal Injury and Abnormalities	Seeding by breast cancer cell lines	3,03E-02			EZR	1
Hereditary Disorder,Neurological Disease,Organismal Injury and Abnormalities,Skeletal and Muscular Disorders	Spinal muscular atrophy proximal adult dominant	3,03E-02			VAPB	1
Connective Tissue Disorders,Developmental Disorder,Hereditary Disorder,Metabolic Disease,Organismal Injury and Abnormalities,Skeletal and Muscular Disorders	Amish lethal microcephaly	3,03E-02			SLC25A19	1
Cell-To-Cell Signaling and Interaction,Embryonic Development	Adhesion of epiblast cells	3,03E-02			RAC1	1
Developmental Disorder,Hereditary Disorder,Metabolic Disease,Neurological Disease,Organismal Injury and Abnormalities,Psychological Disorders	Thiamine metabolism dysfunction syndrome 4	3,03E-02			SLC25A19	1
Cell Morphology,Cellular Assembly and Organization,Nervous System Development and Function	Projection of corticothalamic axons	3,03E-02			RAC1	1
Organ Morphology,Reproductive System Development and Function	Quantity of prostatic duct	3,03E-02			WDR77	1
Cell Morphology,Hematological System Development and Function,Humoral Immune Response	Ruffling of B lymphocytes	3,03E-02			RAC1	1
Molecular Transport,Nucleic Acid Metabolism,Small Molecule Biochemistry	Transport of dCDP	3,03E-02			SLC25A19	1
Carbohydrate Metabolism,Molecular Transport,Small Molecule Biochemistry	Exchange of myo-inositol	3,03E-02			CDIPT	1
Hereditary Disorder,Neurological Disease,Organismal Injury and Abnormalities	Hereditary sensory neuropathy type IF	3,03E-02			ATL3	1
Behavior	Ethanol preference	3,03E-02			ALDH2	1
Developmental Disorder,Neurological Disease,Organismal Injury and Abnormalities	Developmental delay of brain	3,03E-02			PAFAH1B1	1
Cellular Assembly and Organization	Production of lamellipodia	3,03E-02			RAC1	1
Cellular Movement,Nervous System Development and Function	Transmigration of neurons	3,03E-02			PAFAH1B1	1
Tissue Morphology	Disruption of basal lamina	3,03E-02			PAFAH1B1	1
Developmental Disorder,Hereditary Disorder,Neurological Disease,Organismal Injury and Abnormalities	Autosomal dominant lissencephaly	3,03E-02			PAFAH1B1	1
Nervous System Development and Function,Organ Morphology,Tissue Morphology	Quantity of mossy fiber cells	3,03E-02			RAC1	1
Cellular Development,Tissue Development	Differentiation of Paneth cells	3,03E-02			RAC1	1
Connective Tissue Disorders,Developmental Disorder,Gastrointestinal Disease,Hereditary Disorder,Neurological Disease,Organismal Development,Organismal Injury and Abnormalities,Skeletal and Muscular Disorders	Syndromic X-linked mental retardation type 35	3,03E-02			RPL10	1
Connective Tissue Disorders,Developmental Disorder,Hereditary Disorder,Neurological Disease,Organismal Injury and Abnormalities,Skeletal and Muscular Disorders	Microcephaly, growth deficiency, seizures, and brain malformations	3,03E-02			WDR4	1
Molecular Transport,Nucleic Acid Metabolism,Small Molecule Biochemistry	Transport of dTTP	3,03E-02			SLC25A19	1
Developmental Disorder,Embryonic Development,Tissue Morphology	Disorganization of cortical subplate	3,03E-02			PAFAH1B1	1
Embryonic Development,Nervous System Development and Function,Organ Development	Stratification of hippocampus	3,03E-02			PAFAH1B1	1
Cellular Development,Cellular Growth and Proliferation,Embryonic Development,Hematological System Development and Function,Hematopoiesis,Humoral Immune Response,Lymphoid Tissue Structure and Development,Organ Development,Organismal Development,Tissue Development	Differentiation of Ab-secreting B cells	3,03E-02			EZR	1
Cell Morphology,Cellular Assembly and Organization	Abnormal morphology of axonemes	3,03E-02			VDAC3	1
Cellular Movement,Nervous System Development and Function	Cell overmigration of cortical neurons	3,03E-02			PAFAH1B1	1
Dermatological Diseases and Conditions,Organismal Injury and Abnormalities	Constriction of hair follicle	3,03E-02			RAC1	1
Neurological Disease,Organismal Injury and Abnormalities,Psychological Disorders	Typical amyotrophic lateral sclerosis	3,03E-02			VAPB	1
Molecular Transport,Nucleic Acid Metabolism,Small Molecule Biochemistry	Transport of dATP	3,03E-02			SLC25A19	1
Cardiovascular System Development and Function,Organismal Injury and Abnormalities	Vascularization of wound	3,03E-02			HYOU1	1
Cell Morphology,Cellular Assembly and Organization,Cellular Function and Maintenance	Formation of filopodia-like projection	3,03E-02			RAC1	1
Infectious Diseases	Mobility of vaccinia virus	3,03E-02			WIPF1	1
Cardiovascular Disease,Organismal Injury and Abnormalities	Delay in initiation of occlusion of arteriole	3,03E-02			RHOG	1
Cellular Assembly and Organization,Cellular Function and Maintenance	Organization of asters	3,03E-02			EZR	1
Endocrine System Development and Function,Small Molecule Biochemistry	Catabolism of androgen	3,03E-02			HSD17B11	1
Developmental Disorder,Hereditary Disorder,Metabolic Disease,Organismal Injury and Abnormalities	Methylmalonate semialdehyde dehydrogenase deficiency	3,03E-02			ALDH6A1	1
Hereditary Disorder,Neurological Disease,Organismal Injury and Abnormalities,Skeletal and Muscular Disorders	Autosomal recessive spastic paraplegia type 74	3,03E-02			IBA57	1
Cancer,Organismal Injury and Abnormalities,Reproductive System Disease	Germ cell tumor in reproductive tract	3,03E-02			RAC1	1
Cell Morphology	Deformation of radial glial cells	3,03E-02			PAFAH1B1	1
Cell Morphology,Cellular Function and Maintenance,Nervous System Development and Function,Organ Morphology,Organismal Development,Tissue Morphology	Length of pyramidal neurons	3,03E-02			PAFAH1B1	1
Hereditary Disorder,Metabolic Disease,Organismal Injury and Abnormalities	Multiple mitochondrial dysfunctions syndrome type 3	3,03E-02			IBA57	1
Cell-To-Cell Signaling and Interaction,Nervous System Development and Function	Excitation of collateral synapses	3,03E-02			PAFAH1B1	1
Cellular Assembly and Organization,Cellular Function and Maintenance	Quantity of peripheral lamellae	3,03E-02			RAC1	1
Cell Morphology,Cellular Assembly and Organization	Budding of Golgi vesicles	3,03E-02			GOLPH3	1
Cell-To-Cell Signaling and Interaction	Signaling of carcinoma cell lines	3,03E-02			GOLPH3	1
Cellular Function and Maintenance,Molecular Transport	Exocytosis by chromaffin cells	3,03E-02			NAPA	1
Cell Cycle,Connective Tissue Development and Function	G1/S phase transition of fibroblasts	3,03E-02			RAC1	1
Cellular Movement,Embryonic Development	Migration of epiblast cells	3,03E-02			RAC1	1
Cell Morphology,Cellular Assembly and Organization	Reorientation of actin cytoskeleton	3,03E-02			RAC1	1
Hereditary Disorder,Neurological Disease,Organismal Injury and Abnormalities,Psychological Disorders,Skeletal and Muscular Disorders	Huntington disease grade 3 Huntington disease	3,03E-02			CASP7	1
Cellular Development,Cellular Growth and Proliferation,Embryonic Development,Nervous System Development and Function,Organ Development,Organismal Development,Tissue Development	Formation of cortical neurons	3,03E-02			RAC1	1
Cell Morphology	Collapse of cell membrane leading edge	3,03E-02			EZR	1
Cellular Development,Cellular Growth and Proliferation,Embryonic Development,Organ Development,Organismal Development,Renal and Urological System Development and Function,Tissue Development	Tubulogenesis of kidney cell lines	3,03E-02			EZR	1
Cellular Movement,Nervous System Development and Function	Migration of cortical astrocytes	3,03E-02			RAC1	1
Cellular Development,Cellular Growth and Proliferation	Expansion of pheochromocytoma cell lines	3,03E-02			RAC1	1
Connective Tissue Disorders,Developmental Disorder,Hereditary Disorder,Neurological Disease,Organismal Injury and Abnormalities,Renal and Urological Disease,Skeletal and Muscular Disorders	Galloway-Mowat syndrome 6	3,03E-02			WDR4	1
Developmental Disorder,Hereditary Disorder,Neurological Disease,Organismal Injury and Abnormalities,Psychological Disorders	Susceptibility to X-linked autism type 5	3,03E-02			RPL10	1
Organismal Injury and Abnormalities	Susceptibility to hangover	3,03E-02			ALDH2	1
Neurological Disease,Organismal Injury and Abnormalities	Hydrocephaly with hop gait	3,03E-02			NAPA	1
Cell Morphology	Polarization of endothelial cell lines	3,03E-02			RAC1	1
Cell Death and Survival	Fragmentation of megakaryocytes	3,03E-02			RAC1	1
Cellular Assembly and Organization,Cellular Function and Maintenance	Loss of podosomes	3,03E-02			WIPF1	1
Cell-To-Cell Signaling and Interaction	Signaling of melanocytes	3,03E-02			GOLPH3	1
Cellular Development,Cellular Growth and Proliferation,Embryonic Development,Organismal Development,Tissue Development	Outgrowth of extravillous trophoblast cells	3,03E-02			RPS4Y1	1
Developmental Disorder,Endocrine System Disorders,Hereditary Disorder,Organismal Injury and Abnormalities,Reproductive System Disease	46 XX gonadal dysgenesis	3,03E-02			MRPS22	1
Organismal Functions,Organismal Injury and Abnormalities,Tissue Morphology	Delay in closure of wound	3,03E-02			PRCP	1
Nervous System Development and Function,Organ Morphology,Organismal Development	Volume of cerebrum	3,03E-02			PAFAH1B1	1
Cell Morphology	Ruffling of gonadal cell lines	3,03E-02			RAC1	1
Cell Death and Survival	Cell death of retinal rods	3,03E-02			RAC1	1
Cellular Development	Epithelial-mesenchymal transition of squamous cell carcinoma cell lines	3,03E-02			IGF2BP3	1
Cell Morphology,Cellular Assembly and Organization,Cellular Function and Maintenance	Formation of peripheral lamellae	3,03E-02			RAC1	1
Cardiovascular Disease,Developmental Disorder,Hematological Disease,Hereditary Disorder,Metabolic Disease,Organismal Injury and Abnormalities	Pearson syndrome	3,03E-02			ACADVL	1
Cardiovascular System Development and Function,Organ Development	Functional recovery of heart	3,03E-02			EPHX1	1
Hereditary Disorder,Metabolic Disease,Organismal Injury and Abnormalities	Combined oxidative phosphorylation deficiency 5	3,03E-02			MRPS22	1
Cellular Assembly and Organization,Nervous System Development and Function,Tissue Morphology	Quantity of axon terminals	3,03E-02			RAC1	1
Cell Morphology	Elongation of fibroblasts	3,03E-02			RAC1	1
Cellular Assembly and Organization,Cellular Development,Cellular Growth and Proliferation,Connective Tissue Development and Function,Skeletal and Muscular System Development and Function,Tissue Development	Formation of ruffled borders	3,03E-02			RAC1	1
Molecular Transport,Nucleic Acid Metabolism,Small Molecule Biochemistry	Transport of deoxycytidine triphosphate	3,03E-02			SLC25A19	1
Cellular Function and Maintenance	Progression of colorectal cancer cell lines	3,03E-02			RAC1	1
Developmental Disorder,Hereditary Disorder,Metabolic Disease,Organismal Injury and Abnormalities,Renal and Urological Disease	Glutaric acidemia type 2A	3,03E-02			ETFA	1
Developmental Disorder,Hereditary Disorder,Neurological Disease,Organismal Injury and Abnormalities	Posterior subcortical band heterotopia	3,03E-02			PAFAH1B1	1
Cellular Assembly and Organization,Cellular Function and Maintenance	Endocytosis of plasma membrane	3,03E-02			RAC1	1
Amino Acid Metabolism,Small Molecule Biochemistry	Catabolism of beta-alanine	3,03E-02			ALDH6A1	1
Cellular Assembly and Organization	Dispersal of Golgi apparatus	3,03E-02			GOLPH3	1
Developmental Disorder,Embryonic Development,Organismal Development,Tissue Morphology	Abnormal morphology of roof plate	3,03E-02			PAFAH1B1	1
Hereditary Disorder,Neurological Disease,Organismal Injury and Abnormalities,Psychological Disorders	Hypomyelinating leukodystrophy type 3	3,03E-02			AIMP1	1
Developmental Disorder,Hereditary Disorder,Neurological Disease,Organismal Injury and Abnormalities	Autosomal dominant mental retardation type 48	3,03E-02			RAC1	1
Developmental Disorder,Hereditary Disorder,Metabolic Disease,Organismal Injury and Abnormalities	Autosomal recessive very long chain acyl-CoA dehydrogenase deficiency	3,03E-02			ACADVL	1
Gastrointestinal Disease,Hepatic System Disease,Organismal Injury and Abnormalities	Familial hypercholanemia	3,03E-02			EPHX1	1
Cell Morphology,Nervous System Development and Function,Organ Morphology,Organismal Development,Tissue Morphology	Morphology of dentate granule cells	3,03E-02			PAFAH1B1	1
Hereditary Disorder,Immunological Disease,Organismal Injury and Abnormalities	Wiskott-Aldrich syndrome type 2	3,03E-02			WIPF1	1
Cellular Assembly and Organization	Activation of lamellipodia	3,03E-02			RAC1	1
Lipid Metabolism,Small Molecule Biochemistry	Biosynthesis of CDP-diacylglycerol	3,03E-02			CDS2	1
Cellular Development,Digestive System Development and Function,Tissue Development	Differentiation of enterocytes	3,03E-02			RAC1	1
Developmental Disorder,Hereditary Disorder,Neurological Disease,Organismal Injury and Abnormalities	Familial double cortex syndrome	3,03E-02			PAFAH1B1	1
Cardiovascular System Development and Function,Organismal Development,Tissue Morphology	Density of blood vessel tissue	3,03E-02			AIMP1	1
Cellular Movement	Invasion by Salmonella typhimurium SL1344	3,03E-02			RAC1	1
Cellular Assembly and Organization,Nervous System Development and Function,Tissue Morphology	Quantity of dendritic branches	3,03E-02			PAFAH1B1	1
Cell Cycle	Cell division of neuronal progenitor cells	3,03E-02			PAFAH1B1	1
Cancer	Aggregatability of colorectal cancer cell lines	3,03E-02			CD82	1
Cell Morphology,Connective Tissue Development and Function	Cell flattening of fibroblast cell lines	3,03E-02			RAC1	1
Cardiovascular System Development and Function,Cell Morphology,Organismal Development	Sprouting of aorta	3,03E-02			PRCP	1
Cellular Compromise	Disintegration of microvilli	3,03E-02			RAC1	1
Cellular Development,Cellular Growth and Proliferation,Connective Tissue Development and Function,Embryonic Development,Organ Development,Organismal Development,Skeletal and Muscular System Development and Function,Tissue Development	Development of myofibroblasts	3,03E-02			RAC1	1
Connective Tissue Disorders,Developmental Disorder,Gastrointestinal Disease,Hereditary Disorder,Neurological Disease,Organismal Injury and Abnormalities,Skeletal and Muscular Disorders	Cerebrocostomandibular syndrome	3,03E-02			SNRPB	1
Cell Cycle,Hair and Skin Development and Function	Arrest in mitosis of epithelial cell lines	3,03E-02			PAFAH1B1	1
Cellular Growth and Proliferation	Inhibition of trophoblast cells	3,03E-02			CD82	1
Cell Death and Survival,Embryonic Development	Apoptosis of epiblast cells	3,03E-02			RAC1	1
Cell Morphology,Organismal Injury and Abnormalities	Blebbing of colorectal cancer cell lines	3,03E-02			RAC1	1
Cardiovascular System Development and Function,Cellular Movement	Haptotaxis of endothelial cells	3,03E-02			RAC1	1
Cell Morphology,Renal and Urological System Development and Function	Ruffling of kidney cell lines	3,03E-02			RAC1	1
Cellular Compromise	Disappearance of actin stress fibers	3,03E-02			RAC1	1
Cancer,Organismal Injury and Abnormalities,Reproductive System Disease	Hyperplasia of prostate cells	3,03E-02			WDR77	1
Cellular Movement	Invasion of intestinal cell lines	3,03E-02			RAC1	1
Endocrine System Disorders,Hematological Disease,Hereditary Disorder,Immunological Disease,Metabolic Disease,Organismal Injury and Abnormalities	Immunodeficiency 59 and hypoglycemia	3,03E-02			HYOU1	1
Nervous System Development and Function,Organ Morphology,Organismal Development	Volume of cerebellum	3,03E-02			PAFAH1B1	1
Cell Morphology,Digestive System Development and Function,Gastrointestinal Disease,Organ Morphology,Organismal Development,Organismal Injury and Abnormalities,Tissue Morphology	Abnormal morphology of gastric mucous cells	3,03E-02			WIPF1	1
Cell Morphology,Organismal Injury and Abnormalities,Tissue Morphology	Hypertrophy of dentate granule cells	3,03E-02			PAFAH1B1	1
Cellular Movement	Migration of endometrial cells	3,03E-02			EZR	1
Molecular Transport	Transport of dTDP	3,03E-02			SLC25A19	1
Cellular Assembly and Organization,Cellular Function and Maintenance	Retraction of vimentin filaments	3,03E-02			RAC1	1
Molecular Transport,Nucleic Acid Metabolism,Small Molecule Biochemistry	Transport of dADP	3,03E-02			SLC25A19	1
Molecular Transport,Nucleic Acid Metabolism,Small Molecule Biochemistry	Transport of dGTP	3,03E-02			SLC25A19	1
Auditory and Vestibular System Development and Function,Embryonic Development,Organ Development,Organ Morphology,Organismal Development,Tissue Development	Morphogenesis of cochlea	3,03E-02			RAC1	1
Endocrine System Development and Function,Lipid Metabolism,Small Molecule Biochemistry	Metabolism of 2-arachidonoylglycerol	3,03E-02			EPHX1	1
Molecular Transport,Nucleic Acid Metabolism,Small Molecule Biochemistry	Transport of dGDP	3,03E-02			SLC25A19	1
Cellular Movement,Nervous System Development and Function	Delay in initiation of migration of cortical projection neurons	3,03E-02			RAC1	1
Free Radical Scavenging,Lipid Metabolism,Small Molecule Biochemistry	Production of lipid peroxide	3,03E-02			RAC1	1
Cell-To-Cell Signaling and Interaction,Cellular Assembly and Organization,Cellular Function and Maintenance,Molecular Transport	Priming of synaptic vesicles	3,03E-02			NAPA	1
Cellular Assembly and Organization	Attachment of chromosomes	3,03E-02			PAFAH1B1	1
Cell Cycle,Renal and Urological System Development and Function	Arrest in mitosis of kidney cell lines	3,03E-02			PAFAH1B1	1
Small Molecule Biochemistry	Degradation of acetaldehyde	3,03E-02			ALDH2	1
Cellular Movement,Nervous System Development and Function	Positioning of cortical neurons	3,03E-02			PAFAH1B1	1
Cellular Function and Maintenance	Disassembly of nuclear envelope	3,03E-02			PAFAH1B1	1
Carbohydrate Metabolism,Lipid Metabolism,Small Molecule Biochemistry	Biosynthesis of phosphatidylglycerol	3,03E-02			CDS2	1
Cell Cycle,Connective Tissue Development and Function	G2/M phase transition of fibroblast cell lines	3,03E-02			RAC1	1
Molecular Transport,Nucleic Acid Metabolism,Small Molecule Biochemistry	Transport of adenine	3,03E-02			VDAC3	1
Cell Death and Survival,Cell Morphology,Cellular Function and Maintenance	Permeability of lung cell lines	3,03E-02			RAC1	1
Hereditary Disorder,Ophthalmic Disease,Organismal Injury and Abnormalities	Juvenile-onset cataract 46	3,03E-02			LEMD2	1
Lipid Metabolism,Small Molecule Biochemistry	Metabolism of CDP-diacylglycerol	3,03E-02			CDIPT	1
Cellular Assembly and Organization	Formation of membrane rafts	3,03E-02			RAC1	1
Connective Tissue Disorders,Developmental Disorder,Hereditary Disorder,Organismal Injury and Abnormalities,Skeletal and Muscular Disorders	Microcephalic primordial dwarfism	3,03E-02			WDR4	1
Cell Morphology,Hematological System Development and Function,Hypersensitivity Response,Inflammatory Response	Shape change of bone marrow-derived mast cells	3,03E-02			WIPF1	1
Cellular Assembly and Organization,Nervous System Development and Function	Delay in sorting of axons	3,03E-02			RAC1	1
Carbohydrate Metabolism,Lipid Metabolism,Molecular Transport,Small Molecule Biochemistry	Exchange of phosphatidylinositol	3,03E-02			CDIPT	1
Hematological System Development and Function,Tissue Morphology	Quantity of nuocytes	3,03E-02			RAC1	1
Cellular Assembly and Organization	Compaction of Golgi apparatus	3,03E-02			GOLPH3	1
Cardiovascular System Development and Function,Organismal Development,Tissue Morphology	Density of neovessel	3,03E-02			RAC1	1
Nervous System Development and Function,Neurological Disease,Organ Morphology,Organismal Development,Organismal Injury and Abnormalities	Abnormal morphology of posterior horn of the spinal cord	3,03E-02			PAFAH1B1	1
Developmental Disorder,Endocrine System Disorders,Hereditary Disorder,Organismal Injury and Abnormalities,Reproductive System Disease	Ovarian dysgenesis type 7	3,03E-02			MRPS22	1
Cell Morphology,Cellular Compromise	Loss of lamellipodia	3,03E-02			RAC1	1
Cell-To-Cell Signaling and Interaction,Cellular Assembly and Organization,Tissue Development	Binding of fibronectin matrix	3,03E-02			CD82	1
Cell-To-Cell Signaling and Interaction,Cellular Assembly and Organization,Cellular Function and Maintenance	Regulation of focal adhesions	3,03E-02			RAC1	1
Cell Morphology,Cellular Assembly and Organization,Nervous System Development and Function	Projection of thalamocortical axons	3,03E-02			RAC1	1
Cell Cycle,Hematological System Development and Function	Cell division of peripheral blood lymphocytes	3,03E-02			AIMP1	1
Cell-mediated Immune Response,Cellular Development,Cellular Function and Maintenance,Cellular Growth and Proliferation,Embryonic Development,Hematological System Development and Function,Hematopoiesis,Lymphoid Tissue Structure and Development,Organ Development,Organismal Development,Tissue Development	Allelic exclusion of T lymphocytes	3,03E-02			RAC1	1
Post-Translational Modification	Nitrosation of protein	3,03E-02			ALDH2	1
Cellular Function and Maintenance	Movement of organelle	3,05E-02			LAMP1,PAFAH1B1,WIPF1	3
Cardiovascular System Development and Function	Vascularization	3,35E-02			AIMP1,CD82,HYOU1,RAC1	4
Cancer,Hematological Disease,Immunological Disease,Organismal Injury and Abnormalities	TP53 mutation positive lymphoma	3,48E-02			PSMB5,PSMD2	2
Cancer,Hematological Disease,Immunological Disease,Organismal Injury and Abnormalities	CD5 negative CD10 negative CD19 positive CD20 positive CD23 negative Waldenstrom macroglobulinemia	3,48E-02			PSMB5,PSMD2	2
Cancer,Hematological Disease,Immunological Disease,Organismal Injury and Abnormalities	Stage I multiple myeloma	3,48E-02			PSMB5,PSMD2	2
Lipid Metabolism,Molecular Transport,Small Molecule Biochemistry	Localization of lipid	3,48E-02			CD82,CDS2	2
Cell Signaling	Rac protein signal transduction	3,48E-02			RAC1,RHOG	2
Cell-To-Cell Signaling and Interaction,Cellular Growth and Proliferation,Hematological System Development and Function	Co-stimulation of T lymphocytes	3,48E-02			CD82,RAC1	2
Connective Tissue Disorders,Developmental Disorder,Gastrointestinal Disease,Organismal Injury and Abnormalities,Skeletal and Muscular Disorders	Micrognathia	3,48E-02			LAMP1,SNRPB	2
Cell Death and Survival	Cell viability of adenocarcinoma cell lines	3,48E-02			PSMB5,PSMB6	2
Cell-To-Cell Signaling and Interaction,Drug Metabolism,Molecular Transport,Small Molecule Biochemistry	Release of dopamine	3,48E-02			ALDH2,RAC1	2
Cardiovascular System Development and Function,Organismal Injury and Abnormalities	Vascularization of lesion	3,48E-02			CD82,HYOU1	2
Developmental Disorder,Hereditary Disorder,Metabolic Disease,Organismal Injury and Abnormalities	Glycogen storage disease type II	3,48E-02			PSMB5,PSMD2	2
Lipid Metabolism,Small Molecule Biochemistry	Metabolism of acylglycerol	3,80E-02			CDIPT,CDS2,EPHX1	3
Hereditary Disorder,Neurological Disease,Organismal Injury and Abnormalities	Autosomal dominant encephalopathy	3,97E-02			DDX6,PAFAH1B1,RAC1,SNRPB,VAPB	5
Cellular Assembly and Organization	Trafficking of vesicles	4,17E-02			NAPA,RAC1	2
Cell Death and Survival,Cellular Compromise	Cytotoxicity of natural killer cells	4,20E-02			LAMP1,RAC1,WIPF1	3
Organismal Injury and Abnormalities,Renal and Urological Disease	Urination disorder	4,20E-02			ETFA,EZR,PSMB5,PSMD2,SLC25A19	5
Carbohydrate Metabolism,Lipid Metabolism,Small Molecule Biochemistry	Synthesis of phosphatidic acid	4,51E-02			CDIPT,CDS2,RAB35,RAC1	4
Carbohydrate Metabolism,Lipid Metabolism,Small Molecule Biochemistry	Synthesis of phosphatidylinositol	4,62E-02			CDIPT,RAB35,RAC1	3
Cardiovascular System Development and Function,Organismal Development,Tissue Morphology	Density of blood vessel	4,91E-02			AIMP1,RAC1	2
Cancer,Hematological Disease,Immunological Disease,Organismal Injury and Abnormalities	B-cell acute lymphoblastic lymphoma	4,91E-02			PSMB5,PSMD2	2
Organismal Development	Development of multicellular organism	4,91E-02			CFAP20,RPS4Y1	2
Cancer,Hematological Disease,Immunological Disease,Organismal Injury and Abnormalities	Stage II-IV T-cell lymphoblastic lymphoma	4,91E-02			PSMB5,PSMD2	2
Cancer,Hematological Disease,Immunological Disease,Organismal Injury and Abnormalities	CD20 negative lymphoblastic lymphoma	4,91E-02			PSMB5,PSMD2	2
Respiratory Disease	Abnormal respiration	4,91E-02			ACADVL,ALDH2	2
Cell Morphology,Cellular Movement,Embryonic Development	Cell spreading of embryonic cell lines	4,91E-02			RAC1,RHOG	2
Cancer,Hematological Disease,Immunological Disease,Organismal Injury and Abnormalities	CD20 negative acute lymphocytic leukemia	4,91E-02			PSMB5,PSMD2	2
Cardiovascular System Development and Function,Organismal Development,Tissue Morphology	Vasodilation of artery	4,91E-02			ALDH2,RAC1	2
Cellular Function and Maintenance	Engulfment of leukemia cell lines	4,91E-02			RAC1,RHOG	2
Cell Death and Survival	Cell death of melanoma cell lines	4,97E-02			CDKN2AIP,PSMD2,RAB35,RAC1,WDR4	5

## Sheet: Table S9
Tabel S9: IPA Network Analysis for high-risk cluster identified in tumor tissue. 2,123 proteins identified in at least 70% of samples in each response group in 19 tumor tissue samples (10 relapsed, 9 treatment-sensitive) from the high-risk cluster 1 along with expression data were submitted to IPA.
© 2000-2022 QIAGEN. All rights reserved.
ID	Molecules in Network	Score	Focus Molecules	Top Diseases and Functions
1	Actin,AIMP1,ALDH,ALDH16A1,ALDH2,ALDH6A1,ANXA4,CASP7,CD3,CD82,ELMO,ENaC,ERK1/2,EZR,Focal adhesion kinase,HYOU1,IgG1,Integrin,Ldh (complex),LEMD2,LSM8,RAC1,RBM3,Rho gdi,RHOG,RNA polymerase II,ROCK,RPL10,RPL8,SDF2L1,SNRPB,SNX6,TAPBP,WDR77,WIPF1	53	22	[Cancer, Cellular Movement, Organismal Injury and Abnormalities]
2	20s proteasome,26s Proteasome,ACADVL,Akt,ATL3,BCR (complex),Collagen(s),ETFA,F Actin,HSD17B11,IBA57,Ige,ILKAP,Immunoglobulin,Insulin,LAMP1,LDL,Lh,Mitochondrial complex 1,NAPA,NCLN,Nfat (family),PI3K (complex),Pka,PRCP,Proteasome PA700/20s,PSMB,PSMB5,PSMB6,PSMB7,PSMD2,RAB35,RPS11,RPS4Y1,VAPB	41	18	[Cancer, Cell Death and Survival, Organismal Injury and Abnormalities]
3	AKAP1,CDIPT,CDKN2AIP,CFAP20,CHCHD3,CLCN3,CYB5R1,EMC1,EMC10,EPHX1,FAM13B,Gsta4,HSPA13,HYOU1,LGALS9,LMAN2,MGST3,MTARC2,MTX3,NCLN,NUCB1,PDIA4,PIGT,PLD6,PLGRKT,SFXN4,SLC25A19,SLC25A24,SLC25A3,TMEM65,VCP,Vdac,VPS13D,YIF1B,YWHAG	24	12	[Energy Production, Molecular Transport, Nucleic Acid Metabolism]
4	CDK1,CDS2,COQ8B,DAGLB,DDX6,DIPK2A,DYNLRB2,FAM20B,GMPPA,GOLPH3,HECTD4,HIBADH,HMGB1,ISYNA1,JSRP1,KIN,MCRIP1,METTL1,MRPS21,MRPS22,PAFAH1B1,PCNA,PLEKHA4,RAB21,RNPEP,SHMT1,ST3GAL1,STK10,TNIP2,TRIM25,TSR3,URM1,USP32,WDR4,ZNF428	19	10	[Connective Tissue Development and Function, Organismal Functions, Tissue Morphology]
5	11,12-epoxyeicosatrienoic acid,14,15-epoxyeicosatrienoic acid,8,9-epoxyeicosatrienoic acid,acetaldehyde,Ap1,Atg5,CCT2,CD1D,CD46,CD6,CD8,CDH17,D-galactosamine,ERK,FYN,HSH2D,IGF2BP3,IgG,Integrin alpha 3 beta 1,Interferon alpha,Jnk,Mapk,Mek,NFAT (complex),NFkB (complex),P38 MAPK,PTPN22,Ras homolog,RNF103,RNPEP,SRSF9,TBC1D10C,TCR,TRPC3,VDAC3	8	5	[Cell Cycle, Cell-To-Cell Signaling and Interaction, Cellular Compromise]

## Sheet: Table S12
Tabel S12: IPA Network Analysis for serum samples. 298 proteins identified in at least 70% of samples in each response group in all 31 serum samples along with expression data were submitted to IPA.
© 2000-2022 QIAGEN. All rights reserved.
ID	Molecules in Network	Score	Focus Molecules	Top Diseases and Functions
1	ADAMTS13,Akt,ANG,Apoc1,Apoc1/Apoc2/Apoc4,APOC2,APOF,CETP,CFHR3,cytokine,ERK,ERK1/2,F8,F8A1 (includes others),FABP5,FBN1,FGL1,HDL,HDL-cholesterol,IgG,IGKV3-20,IL1,Immunoglobulin,Insulin,LDL,LTF,MST1,NCAN,NCOR-LXR-Oxysterol-RXR-9 cis RA,NFkB (complex),Nr1h,PLTP,SAA1,SERPINE1,VLDL	39	14	[Lipid Metabolism, Small Molecule Biochemistry, Vitamin and Mineral Metabolism]
2	ADAMTSL4,ADI1,CALR,CDC42EP4,CFB,CFH,CRELD2,DKK3,DNAJB11,EIF4H,EPCAM,EPHB2,EPS8,F5,farnesyl pyrophosphate,FBLN2,FCN3,GATM,GFPT2,HRAS,HTN3,ITIH1,ITIH3,ITPK1,Kallikrein,LRP,MUC5B,OAF,PCOLCE2,PRTN3,RGL2,ST14,ST3GAL4,TGFB1,Thrombospondin	14	6	[Cell Death and Survival, Ophthalmic Disease, Organismal Injury and Abnormalities]
